# Supplementary material for: Cultural adaptation and content validation of the WHO BeSD framework for HPV vaccination in Pakistan: A two-phase Delphi and cognitive interview study
Source: PLoS One. 2026 Feb 17;21(2):e0335358. doi: 10.1371/journal.pone.0335358 (PMC12912614; doi:10.1371/journal.pone.0335358)
Supplement: S12 File — Cognitive interview HPV_21_Nov (1). (XLSX) [file pone.0335358.s012.xlsx]

## Sheet: Sheet1
Participant ID	Highest Education obtained	Occupation	Monthly income (in Rupees)	Total no. of children	Parent/ Care giver	Number of Girls	Relationship to girl	Age of girl (in years)	Vaccination status	1	2	3	4	5	6	7	8	9	10	11	12	13	14	15	16	17	18	19	20	21	22	23	24	25	26	27	28	29	30	31	32.1	32.2	32.3	32.4	32.5	32	33	34	35
163	Bachelors	housewife	2	3	Yes	2	mother	10	2	1	4	1	4	1	6	2	1	6	4	5	1	6	4	4	3	5	5	5	2	1	1	4	5	3	1	5	4	4	1	4	5	1	2	5	4	3	1	1	1
164	Masters	housewife	3	3	Yes	2	mother	12	2	4	3	2	1	1	3	3	1	1	6	2	1	1	1	1	5	6	4	2	4	1	4	6	2	5	1	5	1	3	1	1	5	1	1	3	2	2	3	3	2
165	Matric	housewife	2	4	Yes	2	mother	14	2	1	5	6	4	1	3	2	1	1	5	1	1	1	6	6	6	5	5	3	6	6	1	5	4	1	2	4	1	3	1	3	4	1	2	4	2	3	1	3	2
166	Secondary	housewife	1	2	Yes	1	mother	13	3	2	4	2	2	1	3	1	1	1	5	4	2	1	2	2	6	5	5	4	6	6	1	1	4	3	1	5	6	2	1	4	2	1	1	4	4	2	1	2	6
166	Intermediate	Class Four	1	2	Yes	1	father	13	3				4	1	4	4	1	3	4	5	2	4	5	4	6	4	2	4													5	3	2	4	4	4
167	Matric	Cook	1	4	Yes	1	father	10	2	1	1	1	4	2	3	2	1	1	4	5	2	2	4	2	6	5	5	3	6	1	1	1	4	2	2	5	1	2	1	3	5	1	1	4	4	3	1	2	1
169	Secondary	tailor	2	5	Yes	2	mother	15	3	2	4	2	4	1	3	2	1	2	5	1	1	2	4	2	6	4	5	4	1	6	1	1	4	1	1	4	1	3	1	4	5	1	1	2	4	3	1	1	1
170	Secondary	Housewife	1	6	Yes	4	Daughter	16	2				2	2	3	3	2	2	2	2	2	2	4	4	2	2	3	2													3	5	3	4	3	4
171	Matric	Worker	2	5	Yes	2	Daughter	15	1				2	3	2	2	2	4	2	2	2	4	3	3	2	2	4	4													4	3	2	2	2	3
172	Primary	Housewifw	1		Yes	2	Daughter	12	2				3	2	2	2	2	3	2	2	4	3	2	2	2	4	4	4													4	2	2	3	3	3
173	Intermediate	Worjer	3	4	Yes	2	Daughter	14	2				3	2	2	2	3	3	2	2	3	2	2	2	2	3	2	4													3	3	4	3	2	3
174	Matric	tailor		5	Yes	1	mother	14	3	1	4	6	5	1	2	6	1	1	2	2	1	6	2	6	6	5	5	1	1	1	1	1	4	1	2	5	1	2	1	4	4	1	1	4	3	3	1	2	1
175	Masters	teacher	3	3	Yes	1	mother	13	3	2	5	2	2	1	2	3	1	2	4	4	4	2	2	3	3	4	4	2	1	6	1	1	4	1	2	5	1	4	1	4	4	1	1	3	2	2	1	2	1
176	Intermediate	Housewife	2	2	Yes	1	mother	16	2	1	4	2	6	6	6	6	1	1	4	3	2	6	6	2	6	5	5	2	1	1	1	1	2	2	2	5	1	2	1	5	5	1	2	4	2	3	1	1	6
177	Bachelors	housewife	3	4	Yes	1	mother	12	2	2	5	2	2	1	3	2	1	1	2	3	2	1	1	2	6	4	5	3	1	1	2	2	4	1	2	5	1	2	1	3	4	3	4	4	3	4	2	2	1
178	Bachelors	Teacher	3	3	Yes	1	mother	15	3	2	4	2	3	6	3	1	1	2	4	4	1	1	1	1	6	4	5	4	2	6	1	5	4	1	4	4	1	2	1	4	4	2	2	4	1	3	1	2	1
179	Bachelors	Nurse	3	4	Yes	3	Mother	10	3	4	4	5	1	1	5	4	5	4	1	4	3	5	5	4	5	2	1	1	4	1	1	1	2	1	3	6	4	1	4	1	5	3	3	4	1	3	5	5	5
180	Matric	Day care job at FJU	2	4	Yes	0	Mother	19	3	1	1	1	3	2	1	1	1	1	3	3	1	1	1	1	1	4	5	1	3	1	1	4	1	4	3	2	1	5	1	5	5	1	1	5	1	3	1	1	1
181	Matric	Day care, FJU	1	1	Yes	1	Mother	15	3	1	2	1	5	1	1	1	1	1	4	3	3	1	1	1	5	5	5	1	3	1	1	5	1	1	4	5	1	5	1	1	5	1	1	1	1	2	1	1	1
182	Secondary	Daycare, FJU	1	2	Yes	1	Mother	15	3	1	4	2	3	6	1	1	1	1	1	3	3	1	1	1	4	4	4	1	2	1	1	4	4	3	4	3	1	4	1	4	4	1	1	3	1	2	1	1	1
183	Primary	Daycare, FJU	1	4	Yes	1	Mother	14	3	1	1	2	5	6	1	1	1	1	5	3	3	1	1	1	4	4	6	1	3	1	1	1	2	4	4	3	4	1	1	4	5	3	1	1	1	2	1	1	1
184	Masters	housewife	2	4	Yes	1	Mother	11	3	3	2	4	4	2	3	3	2	3	4	3	3	3	1	3	4	4	3	3	3	2	1	4	3	1	4	4	1	4	1	5	4	2	2	3	3	3	1	5	2
185	Bachelors	Housewife	3	3	Yes	1	Daughter	10	2	3	2	2	2	2	2	2	2	2	2	2	3	3		2	3	2	2	2	2	3	2	2	2	2	2	2	2	2	3	3	2	4	4	4	2	3	2	2	1
186	Secondary		1	4	Yes	2	Daughter	13	2	2	2	2	3	2	2	3	2	2	3	2	2	3	3	2	2	2	2	2	2	2	3	2	2	2	3	2	3	2	2	2	4	4	4	3	2	3	2	2	1
187	Bachelors	Business	3	4	Yes	1	father	14	3	6	1	1	6	6	2	1	1	1	5	2	1	6	1	6	5	4	6	1	6	6	1	2	1	1	1	5	1	2	1	4	5	1	1	1	1	2	6	6	6
188	No formal education	Security Guard	1	5	Yes	2	Father	17	3	6	3	6	4	4	6	6	1	6	2	6	6	1	1	6	6	5	2	3	6	6	1	4	2	3	4	4	6	2	6	4	4	2	2	2	2	2	1	1	1
189	Bachelors	Working	2	1	Yes	1	Mother	11	3	1	2	4	6		2	1	1	3	4	2	2	6	6	6	4	4	4	2	6	6	1	4	2	6	2	4	1	2	6	2	5	2	1	1	1	2	1	1	6
190	Bachelors	Working	2	0	No	2	Niece	16	3	1	6	3	2	4	3	2	1	2	5	3	3	1	1	2	2	5	4	3	2	1	1	5	5	2	2	5	1	4	1	2	4	1	1	2	1	2	1	1	6
191	Masters	Working	2	3	No	0	Daughter	5	3	2	2	4	2	3	2	3	1	3	4	2	2	2	2	2	4	5	4	3	2	2	1	5	5	1	4	5		5	6	2	3	1	1	1	1	1	6	3	3
192	Intermediate	Housewife	1	3	Yes	1	Daughter	12	2	2	2	2	3	2	3	2	2	2	2	3	3	2	2	2	2	3	2	2	2	3	2	3	2	3	2	2	3	3	2	2	2	3	3	2	3	3	3	3	1
193	Primary	Worker	2	3	Yes	1	Daughter	10	2	3	2	3	3	2	2	3	4	2	2	2	3	2	2	2	3	2	4	2	2	2	2	3	2	2	1	2	2	2	4	4	3	4	2	4	2	3	2	2	1
194	Matric	Clerk	2	2	Yes	1	father	11	3	3	2	4	4	1	6	6	6	1	5	2	4	6	6	6	5	5	6	1	6	6	1	4	6	1	1	4	4	2	1	5	5	1	1	1	1	2	3	1	6
195	Secondary	Farmer	2	3	Yes	1	Daughter	14	2	2	2	2	2	3	3	5	3	2	4	4	3	2	3	3	2	2	2	2	1	2	2	2	2	3	3	3	2	2	2	3	2	3	4	3	2	3	2	2	3
196	Bachelors	Daycare, FJU.	1	3	Yes	1	mother	18	3	1	4	5	4	1	3	3	2	2	4	3	2	2	3	2	1	4	5	2	1	1	1	2	3	4	3	4	1	5	3	4	5	1	3	1	2	2	1	4	3
[truncated: 56 more columns]
