# Supplementary material for: Cultural adaptation and content validation of the WHO BeSD framework for HPV vaccination in Pakistan: A two-phase Delphi and cognitive interview study
Source: PLoS One. 2026 Feb 17;21(2):e0335358. doi: 10.1371/journal.pone.0335358 (PMC12912614; doi:10.1371/journal.pone.0335358)
Supplement: S13 File — Supplementary file 4. CVI_file_20_Aug_Delphi_round_1&2. (XLSX) [file pone.0335358.s013.xlsx]

## Sheet: Sheet1
CVI-DELPHI ROUND 1
Experts	1-R	2	3	4	5	6	7	8	9	10				1-C	2	3	4	5	6	7	8	9	10				Item Names		Suggestions (2)	3	4	5	6	7	8	9	10
Items	Relevance ®	R	R	R	R	R	R	R	R	R	Mean_R	SD_R	CVI_R	Clarity ©	C	C	C	C	C	C	C	C	C	Mean_C	SD_C	CVI_C					.	.
1	4	4	4	4	4	4	4	4	4	4	4	0	1	4	2	3	4	4	4	3	2	4	3	3.3	0.823273	0.8	1. To what extent do you agree that early screening and preventive measures, such as vaccination, are necessary to protect women from serious illnesses?(Not at all, To some extent, Neutral, To a considerable extent, To a great extent)	.	Keep screening and preventive measures separate and not in same item.		.	.		remove early screening or you can add example of early screening e.g.pap smear, or xray. As Vaccination is an example of prventive measures. Other suggestion: you can make it 2 items, one for early screening and one for preventive measures.	early screening and preventive measures are two constructs, in this way it seems sort of double barrel quesiton		it will be appropriate to ask about prevention and screening in separate questions
2	4	3	2	3	3	4	4	4	1	4	3.2	1.0328	0.8	4	1	1	3	4	4	4	4	4	4	3.3	1.25167	0.8	2. Do you agree that vaccines administered in Pakistan could be used for experimental purposes?(Strongly disagree, Disagree, Neutral, Agree, Strongly agree)	.	Change the options to match with above one...and change the tone of sentnece then. You can ask: To what extent.......... minimize the cognitive load by keeping items and options alike	This is a dichotomous question, Yes I agree, no I don't as there is a lot of grey involved in this statement.	.	.					better to explain experimental........
3	4	4	1	4	4	3	4	1	4	4	3.3	1.25167	0.8	4	3	1	4	4	4	4	4	4	4	3.6	0.966092	0.9	3. Have you ever heard that vaccines may contain haram (prohibited) ingredients such as pork?(Not at all, To some extent, Neutral, To a considerable extent, To a great extent)	.		wouldn't this be an issue for muslim men and women only? It cannot be generalized to the entire population of Pakistan.	.	.	Is there any medicine with pork in pakistan if not dont ask this question
4	4	1	2	3	4	4	4	4	1	4	3.1	1.28668	0.7	4	4	1	3	4	4	4	2	1	3	3	1.24722	0.7	4. Do you think the HPV vaccine is being introduced unnecessarily?(Not at all, To some extent, Neutral, To a considerable extent, To a great extent)	.	Remove	Again a dichotomous question. My suggestion...To what extent is the HPV vaccine beneficial to women in Pakistan?	.	.			HPV is needs to be revised according to lay person		lets rephrase it that how useful is HPV vaccine and how do the participants feel about its introduction in EPI
5	4	4	2	4	4	4	4	4	4	4	3.8	0.632456	0.9	4	4	1	4	4	4	4	4	4	4	3.7	0.948683	0.9	5. To what extent do you believe that the HPV vaccine protects against cervical cancer?(Not at all, To some extent, Neutral, To a considerable extent, To a great extent)	.		It all depends upon my baseline knowledge. Have we asked the participants regarding this?	.	.
6	4	4	3	4	4	4	4	4	4	4	3.9	0.316228	1	4	3	2	4	4	4	4	4	4	4	3.7	0.674949	0.9	6. Do you feel you are fully informed about the benefits of the HPV vaccine?(Not at all, To some extent, Neutral, To a considerable extent, To a great extent)	.	To what extent, do you......		.	.					can be omitted if we ask them in question no 4, 5 about the benefits and usefulness
7	4	4	2	2	4	4	4	4	4	4	3.6	0.843274	0.8	4	3	2	2	4	4	3	3	4	3	3.2	0.788811	0.8	7. How much do you trust the HPV vaccine being introduced in your country?(Not at all, To some extent, Neutral, To a considerable extent, To a great extent)	.		Trust is a very subjective feeling. How can you quantify that?	.	.		in Pakistan ( instead of your country)			trust needs to be elaborated
8	4	3	2	4	4	4	4	4	2	4	3.5	0.849837	0.8	4	4	2	4	4	4	4	3	3	4	3.6	0.699206	0.9	8. Do you think that if the government makes the HPV vaccine mandatory, some people will try to get a vaccination card without actually being vaccinated?(Strongly disagree, Disagree, Neutral, Agree, Strongly agree)	.		People will get a card due to their ill-informed notions or biases. This can be added to the statement	.	.					can be rephrased as to how much will be the acceptability of the HPV vaccine
9	4	3	2	4	4	4	4	3	1	4	3.3	1.99089	0.8	4	4	2	4	4	4	4	3	3	3	3.5	0.707107	0.9	9. If the HPV vaccine were offered free of cost, do you think people would hesitate to receive it? (Not at all hesitant, somewhat hesitant, Neutral, Quite hesitant, Extremely hesitant)	.		IF HPV were made a part of the EPI program?	.	.			you may remove word, hesitate		can we ask about the factors affecting or barriers to administration
10	4	1	2	1	4	4	4	3	1	2	2.6	1.3499	0.5	4	1	2	1	4	4	3	3	2	2	2.6	1.17379	0.5	10. Do you think the HPV vaccine could be part of efforts to control the population?(Strongly disagree, Disagree, Neutral, Agree, Strongly agree)	.		Very direct question asking for information I might not be very comfirtable in sharing.	.	.		revise to add "contraceptive word"			do you mean family planning?????
11	4	4	2	4	4	4	4	3	1	3	3.3	1.05935	0.8	4	4	2	4	4	4	4	3	1	3	3.3	1.05935	0.8	11. Do you believe the HPV vaccine is acceptable in a Muslim society? (Strongly disagree, Disagree, Neutral, Agree, Strongly agree)	.		Controversial question. would recommend rephrasing	.	.					can be omitted if we have asked above about acceptance
12	4	4	4	3	4	4	4	4	4	3	3.8	0.421637	1	4	4	4	3	4	4	4	4	4	3	3.8	0.421637	1	12. To what extent do you agree that all girls aged 9 to 14 years should be vaccinated against HPV?(Strongly disagree, Disagree, Neutral, Agree, Strongly agree)	.			.	.					if we have asked acceptance its a repetition
13	4	2	4	4	4	4	4	4	4	2	3.6	0.843274	0.8	4	2	2	4	4	4	4	4	4	2	3.4	0.966092	0.7	13. If you believe your daughter is at low risk of cervical cancer, would you still get her vaccinated against HPV?(Certainly no, Probably no, Neutral, Probably yes, Certainly yes)	.	I feel this perception of using HPV is being repeated in multiple items. Also for same continuity...to what extent....	Good question but is again very subjective.	.	.					how can you determine low risk for girls between 9-14, as it is not inherited , all risk factors will arise once she becomes sexually active
14	4	4	4	4	4	4	4	4	4	4	4	0	1	4	3	2	4	4	4	4	4	2	4	3.5	0.849837	0.8	14. Do you think the HPV vaccine will help protect your daughter from serious illness?(Strongly disagree, Disagree, Neutral, Agree, Strongly agree)	.		Why only my daughter, why not the women in my family?	.	.					can be merged with question 13
15	4	4	2	4	4	4	2	4	4	2	3.4	0.966092	0.7	4	3	2	4	4	4	2	4	4	2	3.3	0.948683	0.7	15. Do you think strong immunity reduces the importance of the HPV vaccine?(Not at all, To some extent, Neutral, To a considerable extent, To a great extent)	.		Rather than strong immunity, it is the reduction of risk factors that effects this decision.	.	.		How confident are you that HPV vaccination effectively prevents cervical cancer? Not at all confident Slightly confident Moderately confident Very confident Extremely confident			can be adjusted in barriers to vaccine acceptance
16	4	2	4	4	4	4	4	4	4	3	3.7	0.674949	0.9	4	4	4	4	4	4	4	4	4	2	3.8	0.632456	0.9	16. To what extent are you concerned about the possible adverse effects of the HPV vaccine?(Not at all, To some extent, Neutral, To a considerable extent, To a great extent)	.	Repetitive		.	.					what do you know about teh adverse effects of this vaccine
17	4	4	4	4	4	4	4	4	4	2	3.8	0.632456	0.9	4	3	4	4	4	4	4	3	4	2	3.6	0.699206	0.9	17. Do you think the HPV vaccine could negatively affect reproductive health?(Strongly disagree, Disagree, Neutral, Agree, Strongly agree)	.			.	.					can be merged with question 16
18	4	4	2	4	4	4	4	4	4	2	3.6	0.843274	0.8	4	3	2	4	4	4	4	4	4	2	3.5	0.849837	0.8	18. How much do you trust social media to get information about the HPV vaccine?(Strongly disagree, Disagree, Neutral, Agree, Strongly agree)	.		The scale does not match the item. If you are asking about my trust in social media, then it should be Not at all, To some extent, Neutral, To a considerable extent, To a great extent	.	.					role of social media in HPV vaccine education and informatio comments
19	4	4	4	4	4	4	4	4	4	2	3.8	0.632456	0.9	4	4	4	4	4	4	4	4	4	2	3.8	0.632456	0.9	19. How often do you hear rumors or misconceptions about the HPV vaccine in your community? (Never, Rarely. Neutral, Sometimes, Always)	.			.	.					rumours, relegious beliefs, omit misconceptions as rumours is already there
20	4	3	4	3	4	4	4	4	4	2	3.6	0.699206	0.9	4	4	4	3	4	4	4	4	4	2	3.7	0.674949	0.9	20. To what extent do religious beliefs in your community influence decisions about the HPV vaccine?(Not at all, To some extent, Neutral, To a considerable extent, To a great extent)	.			.	.
21	4	3	4	1	4	4	4	4	4	2	3.4	1.07497	0.8	4	4	4	1	4	4	4	4	4	2	3.5	1.08012	0.8	21. Would people in your community trust information about the HPV vaccine available on social media?(Extremely unlikely, Unlikely, Neutral, Likely, Extremely likely)	.			.	.					repetition we have asked this already in the previous section
22	4	1	4	4	4	4	1	4	4	2	3.2	1.31656	0.7	4	4	4	4	4	4	1	4	4	2	3.5	1.08012	0.8	22. Do you think married and unmarried women may have different opinions about the HPV vaccine?(Strongly disagree, Disagree, Neutral, Agree, Strongly agree)	.	This vaccine is for prevention of cancer....yes multiple sexual partners is a risk factor..not married /unmarried		.	.		What you are intended to ask from this question?			do you think marital status will influence the acceptance pf HPV vaccine
23	4	1	2	3	4	4	4	4	4	2	3.2	1.13529	0.7	4	4	1	3	4	4	4	4	4	2	3.4	1.07497	0.8	23. Will you wait to observe its effects on others before deciding to get your daughter vaccinated?(Extremely unlikely, Unlikely, Neutral, Likely, Extremely likely)	.	It may take too long to see effect, is this even feasible?	Item should not have terms like its effects...the effects of HPV vaccine and I would not use the term daughter	.	.					will you wait for its efficacy being proven by research on pakistani population before accepting or declining the vaccine administration to your daughter
24	4	4	2	4	4	4	4	4	4	3	3.7	0.674949	0.9	4	4	2	4	4	4	4	4	4	3	3.7	0.674949	0.9	24. If a trusted person in your community recommends the HPV vaccine, would you be more willing to get your daughter vaccinated?(Extremely unlikely, Unlikely, Neutral, Likely, Extremely likely)	.		define trusted and replace the term daughter	.	.		Suggestion you can give options of trusted person in next question or in the same giving example as ( women/men influencer, relative, community leader)
25	4	4	2	4	4	4	4	4	4	4	3.8	0.632456	0.9	4	4	2	4	4	4	4	4	4	4	3.8	0.632456	0.9	25. Will you talk to your daughter about the HPV vaccine before deciding to get her vaccinated?(Extremely unlikely, Unlikely, Neutral, Likely, Extremely likely)	.		This question may be culturally inappropriate for men	.	.
26	4	4	4	4	4	4	4	4	4	4	4	0	1	4	4	2	4	4	4	4	4	4	4	3.8	0.632456	0.9	26. If you get your daughter vaccinated with the HPV vaccine, would you recommend it to others as well?(Extremely unlikely, Unlikely, Neutral, Likely, Extremely likely)	.		would recommend replacing daughter	.	.
27	4	4	4	4	4	4	4	4	4	3	3.9	0.316228	1	4	4	4	4	4	4	4	3	4	4	3.9	0.316228	1	27. Do you prefer that the primary healthcare provider educating about the HPV vaccine be a female doctor?(Extremely unlikely, Unlikely, Neutral, Likely, Extremely likely)	.		needs the grammer to be improved	.	.		that's why I didnt add HCP in the item number 24.	a lay person might not be able to differentiate between primary care works with others, you may include examples
28	4	4	2	4	4	4	4	4	4	4	3.8	0.632456	0.9	4	4	2	4	4	4	3	4	4	4	3.7	0.674949	0.9	28. Who do you trust most for accurate information about the HPV vaccine?(doctor, teacher, religious leader, community leader or elder, family member, friend)	.		why not a nurse, a lady healthcare visitor, a midwife, a traditional birth attendant and so many more people involved in women's health	.	.		female doctor, specialist ( male or female)			this is a repetition, better to omit question 24
29	4	4	2	4	4	4	2	4	4	4	3.6	0.843274	0.8	4	4	2	4	4	4	2	4	4	4	3.6	0.843274	0.8	29. From which sources do you get information about the HPV vaccine? (religious leader, poster, healthcare worker, neighbour, social media, TV)	.		The same observation as item no 28	.	.		What if they dont have information about HPV? There would be some Yes and NO question and then you can ask these HPV related quesitons
30	4	4	4	4	4	4	4	4	4	4	4	0	1	4	4	2	4	4	4	4	4	4	4	3.8	0.632456	0.9	30. When the HPV vaccine campaign begins, do you intend to register your daughter?(Extremely unlikely, Unlikely, Neutral, Likely, Extremely likely)	.		why only daughter, why not myself or other women in my family?	.	.
31	4	4	4	4	4	4	4	4	4	4	4	0	1	4	4	4	4	4	4	4	4	4	4	4	0	1	31. Do you believe vaccinating girls against HPV is as important as other childhood vaccines? (Strongly disagree, Disagree, Neutral, Agree, Strongly agree)	.			.	.
32	4	4	2	4	4	4	4	4	4	3	3.7	0.674949	0.9	4	4	2	4	4	4	4	2	4	3	3.5	0.849837	0.8	32. If you know that cervical cancer cases are increasing among young women in your area, will it motivate you to get your daughter vaccinated? (Strongly disagree, Disagree, Neutral, Agree, Strongly agree)	.		same observation. women in your family	.	.			it is also double barrel question		motivating factors
33	4	4	4	4	4	4	4	4	4	4	4	0	1	4	4	2	4	4	4	4	4	4	4	3.8	0.632456	0.9	33. If the government makes the HPV vaccine mandatory, will you get your daughter vaccinated?(Certainly no, Probably no, Neutral, Probably yes, Certainly yes)	.		being free does not mean being accessible	.	.
34	4	4	2	3	4	4	4	4	4	4	3.7	0.674949	0.9	4	4	2	3	4	4	4	3	4	4	3.6	0.699206	0.9	34. If any of your children has ever experienced side effects from routine vaccination, would you still decide to get your daughter vaccinated with the HPV vaccine? (Extremely unlikely, Unlikely, Neutral, Likely, Extremely likely)	.		Item needs to be rephrased	.	.
35	4	4	4	4	4	4	4	4	4	4	4	0	1	4	4	4	4	4	4	4	4	4	4	4	0	1	35. Compared to other vaccines, how much do you trust the safety of the HPV vaccine?(Not at all, To some extent, Neutral, To a considerable extent, To a great extent)	.			.	.
36	4	4	2	4	4	4	4	4	4	4	3.8	0.632456	0.9	4	4	2	4	4	4	4	3	4	4	3.7	0.674949	0.9	36. If you are given scientifically based information about the HPV vaccine, would you consider getting your daughter vaccinated?(Extremely unlikely, Unlikely, Neutral, Likely, Extremely likely)	.		grammar needs correction	.	.
37	4	4	4	4	4	4	4	4	4	4	4	0	1	4	4	4	4	4	4	4	4	4	4	4	0	1	37. If you learn that other countries are administering the HPV vaccine, would it increase your trust in vaccination?(Extremely unlikely, Unlikely, Neutral, Likely, Extremely likely)	.			.	.
38	4	4	2	4	4	4	4	4	4	4	3.8	0.632456	0.9	4	4	2	4	4	4	4	4	4	4	3.8	0.632456	0.9	38. Would you get your daughter vaccinated even though the HPV vaccine is currently used on a limited scale in Pakistan?(Strongly disagree, Disagree, Neutral, Agree, Strongly agree)	.		item needs to be rephrased	.	.
39	4	4	2	3	4	4	4	4	4	4	3.7	0.674949	0.9	4	4	2	3	4	4	4	4	4	4	3.7	0.674949	0.9	39. If hospital staff provide limited information about the HPV vaccine, will you still choose to get your daughter vaccinated?(Extremely unlikely, Unlikely, Neutral, Likely, Extremely likely)	.		why only hospital staff, why not a primary healthcare center?	.	.
40	4	4	2	4	4	4	4	4	4	4	3.8	0.632456	0.9	4	4	2	4	4	4	4	4	4	4	3.8	0.632456	0.9	40. If government offers monetary benefits for getting the HPV vaccine, would people be more willing to get vaccinated?(Strongly disagree, Disagree, Neutral, Agree, Strongly agree)	.		Do you think monetization of vaccination is ethically appropriate?	.	.
41	4	4	2	4	4	4	4	4	4	4	3.8	0.632456	0.9	4	4	2	4	4	4	4	4	4	4	3.8	0.632456	0.9	41. Do you trust that the HPV vaccine will be safely administered in schools?(Not at all, To some extent, Neutral, To a considerable extent, To a great extent)	.		Question very unclear.	.	.
42	4	4	2	4	4	4	4	4	4	4	3.8	0.632456	0.9	4	4	2	4	4	4	4	4	4	4	3.8	0.632456	0.9	42. Do you think school administrations will actively support the HPV vaccination program? (Not at all, To some extent, Neutral, To a considerable extent, To a great extent)	.		Instead of school, the importance should be on legislation that makes it mandatory	.	.
43	4	4	4	4	4	4	4	4	4	4	4	0	1	4	4	4	4	4	4	4	4	4	4	4	0	1	43. Do you agree that public and private schools have different attitudes towards vaccination campaigns?(Not at all, To some extent, Neutral, To a considerable extent, To a great extent)	.			.	.
44	4	4	2	4	4	4	4	4	4	4	3.8	0.632456	0.9	4	4	2	4	4	4	4	4	4	4	3.8	0.632456	0.9	44. Do you think teachers should be given specific training to raise awareness about the HPV vaccine among adolescent girls?(Strongly disagree, Disagree, Neutral, Agree, Strongly agree)	.		are teachers given specific training for other vaccination programs?	.	.
45	4	4	2	4	4	4	4	4	4	4	3.8	0.632456	0.9	4	4	2	4	4	4	4	4	4	4	3.8	0.632456	0.9	45. Do you think girls should be given awareness about the HPV vaccine in schools?(Strongly disagree, Disagree, Neutral, Agree, Strongly agree)	.		Why only girls, why not boys. they need to be made aware as well.	.	.
46	4	4	2	4	4	4	4	4	4	4	3.8	0.632456	0.9	4	4	2	4	4	4	4	4	4	4	3.8	0.632456	0.9	46. Do you trust outreach vaccination services for your daughter’s HPV vaccination?(Not at all, To some extent, Neutral, To a considerable extent, To a great extent)	.		replace daughetr with women in your family	.	.
47	4	4	4	3	4	4	4	4	4	4	3.9	0.316228	1	4	4	3	3	4	4	4	4	4	4	3.8	0.421637	1	47. Do you agree that people are concerned about the brand of the vaccine being used?(Not at all, To some extent, Neutral, To a considerable extent, To a great extent)	.		Locally manufactured versus imported.	.	.
48	4	4	2	4	4	4	2	4	4	4	3.6	0.843274	0.8	4	4	2	4	4	4	2	1	4	4	3.3	1.1595	0.7	48. Does the vaccination staff cooperate with you during the routine vaccination process?(Not at all, To some extent, Neutral, To a considerable extent, To a great extent)	.		Need to esatblish whether they have encountered any vaccination staff earleir. Maybe they don't have children and have never been to a vaccination center.	.	.		Language need correction , it's in the future. RI was conducted atleast 12 years ago for the 14-19 years old girl.
49	4	4	2	4	4	4	4	4	4	4	3.8	0.632456	0.9	4	4	2	4	4	4	4	4	4	4	3.8	0.632456	0.9	49. Where would you prefer your daughter to receive the HPV vaccine?(public hospital, private hospital, outreach service, school, others)	.		needs major revisions	.	.
50	4	4	2	4	4	4	4	4	4	4	3.8	0.632456	0.9	4	3	2	4	4	3	3	4	4	4	3.5	0.707107	0.9	50. What barriers do you think exist in your community regarding access to vaccines? (long distance, lack of information, affordability issues, work or family responsibilities, unavailability of the vaccine, lack of transport, clinic timings)	.	You can add an open option here to write any other answer	would recommend leaving it free text	.	.		Add options " any other"
51	4	2	4	3	4	4	4	4	4	4	3.7	0.674949	0.9	4	2	4	3	4	4	4	4	4	4	3.7	0.674949	0.9	51. How long do you usually wait at the health center for routine vaccination? (<10 min, 10 to 20 min, 21 to 30 min, >30 min)	.	Add Not applicble or no experience in option		.	.
52	4	4	2	4	4	4	4	4	4	4	3.8	0.632456	0.9	4	4	2	4	4	4	4	4	4	4	3.8	0.632456	0.9	52. Which social media platforms do you trust most for vaccine-related information? Select all that apply.( Tik-Tok, Facebook, Instagram, YouTube, Twitter, Other )	.		need to know whether they are using social media or not	.	.
53	4	4	4	4	4	4	4	4	4	4	4	0	1	4	4	4	4	4	4	4	4	4	4	4	0	1	53. How helpful do you think reminders (e.g. mobile messages, school announcements) are to ensure timely vaccination?(Extremely unlikely, Unlikely, Neutral, Likely, Extremely likely)	.			.	.
54	4	4	4	4	4	4	4	4	4	4	4	0	1	4	4	4	4	4	4	4	4	4	4	4	0	1	54. How often do you receive vaccine-related information through TV, radio or mobile phone?(Never, Rarely. Neutral, Sometimes, Always)	.			.	.
55	4	4	4	3	4	4	4	4	4	4	3.9	0.316228	1	4	4	4	3	4	4	4	4	2	4	3.7	0.674949	0.9	55. Who usually makes health decisions in your household? (Maternal grandparents, Paternal grandparents,Mother, Father, others)	.			.	.				add self
56	4	4	2	3	4	4	4	4	4	4	3.7	0.674949	0.9	4	4	2	3	4	4	4	4	4	4	3.7	0.674949	0.9	56. Do you feel comfortable discussing reproductive health during family conversations? (Not at all, To some extent, Neutral, To a considerable extent, To a great extent)	.		question is culturally inappropriate	.	.
57	4	4	4	4	4	4	4	4	4	4	4	0	1	4	4	4	4	4	4	4	4	4	4	4	0	1	57. Do you think men should also be educated about the HPV vaccine through awareness campaigns?(Strongly disagree, Disagree, Neutral, Agree, Strongly agree)	.			.	.		Are the respondents are both female (mother) and male (father)?
58	4	4	2	4	4	4	4	4	4	4	3.8	0.632456	0.9	4	4	2	4	4	4	4	4	4	4	3.8	0.632456	0.9	58. Would you choose to get your daughter vaccinated against HPV even if your family opposes it? (Extremely unlikely, Unlikely, Neutral, Likely,Extremely likely)	.		question is culturally inappropriate	.	.
59	4	4	2	2	4	4	4	4	1	4	3.3	1.1595	0.7	4	4	2	2	4	4	4	4	4	4	3.6	0.843274	0.8	59. If your daughter wishes to receive the HPV vaccine but you have some reservations, how would you react? (Strongly oppose, Oppose, Neutral, Support, Fully support)	.		how can you measure a reaction, needs rephrasing	.	.
60	4	4	4	4	4	4	4	4	4	4	4	0	1	4	4	4	4	4	4	4	4	4	4	4	0	1	60. If people you know get their daughters vaccinated against HPV, would you be more willing to do the same? (Extremely unlikely, Unlikely, Neutral, Likely, Extremely likely)	.		How will peer influence effect your decision to vaccinate	.	.
61	4	4	2	4	4	4	4	4	4	4	3.8	0.632456	0.9	4	4	2	4	4	4	4	4	4	4	3.8	0.632456	0.9	61. Do you think that hearing real stories of cervical cancer patients would increase parents’ trust in the HPV vaccine? (Extremely unlikely, Unlikely, Neutral, Likely, Extremely likely)	.		why only parents, why not care givers or guardians?	.	.
62	4	4	4	4	4	4	4	4	4	4	4	0	1	4	4	4	4	4	4	4	4	4	4	4	0	1	62. If you see health care professionals vaccinating their own daughters against HPV, would you feel more confident about doing the same?(Extremely unlikely, Unlikely, Neutral, Likely, Extremely likely)	.			.	.
63	4	4	2	4	4	4	4	4	4	4	3.8	0.632456	0.9	4	4	2	4	4	4	4	4	4	4	3.8	0.632456	0.9	63. Do you agree that a female vaccinator should administer the HPV vaccine to girls?(Strongly disagree, Disagree, Neutral, Agree, Strongly agree)	.		The question should not put forth the investigators own opinions or thoughts/ agendas.	.	.					its a repetition of a question in another section
64	4	4	2	4	4	4	3	4	3	4	3.6	0.699206	0.9	4	4	2	4	4	4	3	4	4	4	3.7	0.674949	0.9	64. Do you agree that people in community hesitate to get the HPV vaccine due to social reasons? (Strongly disagree, Disagree, Neutral, Agree, Strongly agree)	.		Rephrase....Do people in community hesitate to get the HPV vaccine due to social reasons?	.	.
65	4	4	2	4	4	4	4	4	1	4	3.5	1.08012	0.8	4	4	2	4	4	4	4	4	3	4	3.7	0.674949	0.9	65. Do you think it is appropriate to choose only girls for the HPV vaccine? (Strongly disagree, Disagree, Neutral, Agree, Strongly agree)	.		very assumptive question	.	.		Do the respondents know about the HPV vaccine for boys?
66	4	4	2	4	4	4	4	4	3	4	3.7	0.674949	0.9	4	4	2	4	4	4	4	3	3	4	3.6	0.699206	0.9	66. Do you think people from different ethnic backgrounds may hesitate to vaccinate their daughters against the HPV vaccine? (Not at all, To some extent, Neutral, To a considerable extent, To a great extent)	.		Pakistan has more than 200 ethnicities. which one are your referring to?	.	.
67	4	4	2	4	4	4	4	4	2	4	3.6	0.843274	0.8	4	4	2	4	4	4	4	4	2	4	3.6	0.843274	0.8	67. Would you agree that the HPV vaccine should be administered to your daughter at school without your permission? (Extremely unlikely, Unlikely, Neutral, Likely, Extremely likely)	.		Against medical ethics	.	.				Should school get consent from parents for HP Vaccine adminstration

## Sheet: Sheet3
CVI-DELPHI ROUND 1
	Item Names				Suggestions (2)		3		6		7		8		9		10																10
		.	CVI_R	CVI_C		.		.		.		.		.		.
1	1. To what extent do you agree that early screening and preventive measures, such as vaccination, are necessary to protect women from serious illnesses?	.			Keep screening and preventive measures separate and not in same item.	.		.		.	remove early screening or you can add example of early screening e.g.pap smear, or xray. As Vaccination is an example of prventive measures. Other suggestion: you can make it 2 items, one for early screening and one for preventive measures.	.	early screening and preventive measures are two constructs, in this way it seems sort of double barrel quesiton	.		.	it will be appropriate to ask about prevention and screening in separate questions																it will be appropriate to ask about prevention and screening in separate questions
2	2. Do you agree that vaccines administered in Pakistan could be used for experimental purposes?	.			Change the options to match with above one...and change the tone of sentnece then. You can ask: To what extent.......... minimize the cognitive load by keeping items and options alike	.	This is a dichotomous question, Yes I agree, no I don't as there is a lot of grey involved in this statement.	.		.		.		.		.	better to explain experimental........																better to explain experimental........
3	3. Have you ever heard that vaccines may contain haram (prohibited) ingredients such as pork?	.				.	wouldn't this be an issue for muslim men and women only? It cannot be generalized to the entire population of Pakistan.	.	Is there any medicine with pork in pakistan if not dont ask this question	.		.		.		.
4	4. Do you think the HPV vaccine is being introduced unnecessarily?	.	0.7	0.7	Remove	.	Again a dichotomous question. My suggestion...To what extent is the HPV vaccine beneficial to women in Pakistan?	.		.		.	HPV is needs to be revised according to lay person	.		.	lets rephrase it that how useful is HPV vaccine and how do the participants feel about its introduction in EPI																lets rephrase it that how useful is HPV vaccine and how do the participants feel about its introduction in EPI
5	5. To what extent do you believe that the HPV vaccine protects against cervical cancer?	.				.	It all depends upon my baseline knowledge. Have we asked the participants regarding this?	.		.		.		.		.
6	6. Do you feel you are fully informed about the benefits of the HPV vaccine?(Not at all, To some extent, Neutral, To a considerable extent, To a great extent)	.			To what extent, do you......	.		.		.		.		.		.	can be omitted if we ask them in question no 4, 5 about the benefits and usefulness																can be omitted if we ask them in question no 4, 5 about the benefits and usefulness
7	7. How much do you trust the HPV vaccine being introduced in your country?(Not at all, To some extent, Neutral, To a considerable extent, To a great extent)	.				.	Trust is a very subjective feeling. How can you quantify that?	.		.	in Pakistan ( instead of your country)	.		.		.	trust needs to be elaborated																trust needs to be elaborated
8	8. Do you think that if the government makes the HPV vaccine mandatory, some people will try to get a vaccination card without actually being vaccinated? (Strongly disagree, Disagree, Neutral, Agree, Strongly agree)	.				.	People will get a card due to their ill-informed notions or biases. This can be added to the statement	.		.		.		.		.	can be rephrased as to how much will be the acceptability of the HPV vaccine																can be rephrased as to how much will be the acceptability of the HPV vaccine
9	9. If the HPV vaccine were offered free of cost, do you think people would hesitate to receive it? (Not at all hesitant, somewhat hesitant, Neutral, Quite hesitant, Extremely hesitant)	.				.	IF HPV were made a part of the EPI program?	.		.		.	you may remove word, hesitate	.		.	can we ask about the factors affecting or barriers to administration																can we ask about the factors affecting or barriers to administration
10	10. Do you think the HPV vaccine could be part of efforts to control the population?(Strongly disagree, Disagree, Neutral, Agree, Strongly agree)	.	0.5	0.5		.	Very direct question asking for information I might not be very comfirtable in sharing. Do you think the HPV vaccination could be part of efforts to control the population based on previous biases related to mass vaccination?	.		.	revise to add "contraceptive word"	.		.		.	do you mean family planning?????																do you mean family planning?????
11	11. Do you believe the HPV vaccine is acceptable in a Muslim society? (Strongly disagree, Disagree, Neutral, Agree, Strongly agree)	.				.	Controversial question. would recommend rephrasing	.		.		.		.		.	can be omitted if we have asked above about acceptance																can be omitted if we have asked above about acceptance
12	12. To what extent do you agree that all girls aged 9 to 14 years should be vaccinated against HPV?(Strongly disagree, Disagree, Neutral, Agree, Strongly agree)	.				.		.		.		.		.		.	if we have asked acceptance its a repetition																if we have asked acceptance its a repetition
13	13. If you believe your daughter is at low risk of cervical cancer, would you still get her vaccinated against HPV?(Certainly no, Probably no, Neutral, Probably yes, Certainly yes) If you believe your daughter is at low risk of cervical cancer because of your family history, would you still get her vaccinated against HPV?	.		0.7	I feel this perception of using HPV is being repeated in multiple items. Also for same continuity...to what extent....	.	Good question but is again very subjective.	.		.		.		.		.	how can you determine low risk for girls between 9-14, as it is not inherited , all risk factors will arise once she becomes sexually active																how can you determine low risk for girls between 9-14, as it is not inherited , all risk factors will arise once she becomes sexually active
14	14. Do you think the HPV vaccine will help protect your daughter from serious illness?(Strongly disagree, Disagree, Neutral, Agree, Strongly agree)	.				.	Why only my daughter, why not the women in my family?	.		.		.		.		.	can be merged with question 13																can be merged with question 13
15	15. Do you think strong immunity reduces the importance of the HPV vaccine?(Not at all, To some extent, Neutral, To a considerable extent, To a great extent) Do you think reduction of risk factors reduces the importance of the HPV vaccine?	.	0.7	0.7		.	Rather than strong immunity, it is the reduction of risk factors that effects this decision.	.		.	How confident are you that HPV vaccination effectively prevents cervical cancer? Not at all confident Slightly confident Moderately confident Very confident Extremely confident	.		.		.	can be adjusted in barriers to vaccine acceptance																can be adjusted in barriers to vaccine acceptance
16	16. To what extent are you concerned about the possible adverse effects of the HPV vaccine?(Not at all, To some extent, Neutral, To a considerable extent, To a great extent)	.			Repetitive	.		.		.		.		.		.	what do you know about teh adverse effects of this vaccine																what do you know about teh adverse effects of this vaccine
17	17. Do you think the HPV vaccine could negatively affect reproductive health?(Strongly disagree, Disagree, Neutral, Agree, Strongly agree)	.				.		.		.		.		.		.	can be merged with question 16																can be merged with question 16
18	18. How much do you trust social media to get information about the HPV vaccine?(Strongly disagree, Disagree, Neutral, Agree, Strongly agree) (Not at all, To some extent, Neutral, To a considerable extent, To a great extent)	.				.	The scale does not match the item. If you are asking about my trust in social media, then it should be Not at all, To some extent, Neutral, To a considerable extent, To a great extent	.		.		.		.		.	role of social media in HPV vaccine education and informatio comments																role of social media in HPV vaccine education and informatio comments
19	19. How often do you hear rumors or misconceptions about the HPV vaccine in your community? (Never, Rarely. Neutral, Sometimes, Always)	.				.		.		.		.		.		.	rumours, relegious beliefs, omit misconceptions as rumours is already there																rumours, relegious beliefs, omit misconceptions as rumours is already there
20	20. To what extent do religious beliefs in your community influence decisions about the HPV vaccine?(Not at all, To some extent, Neutral, To a considerable extent, To a great extent)	.				.		.		.		.		.		.
21	21. Would people in your community trust information about the HPV vaccine available on social media?(Extremely unlikely, Unlikely, Neutral, Likely, Extremely likely)	.				.		.		.		.		.		.	repetition we have asked this already in the previous section																repetition we have asked this already in the previous section
22	22. Do you think married and unmarried women may have different opinions about the HPV vaccine?(Strongly disagree, Disagree, Neutral, Agree, Strongly agree)	.	0.7		This vaccine is for prevention of cancer....yes multiple sexual partners is a risk factor..not married /unmarried	.		.		.	What you are intended to ask from this question?	.		.		.	do you think marital status will influence the acceptance pf HPV vaccine																do you think marital status will influence the acceptance pf HPV vaccine
23	23. Will you wait to observe its effects on others before deciding to get your daughter vaccinated?(Extremely unlikely, Unlikely, Neutral, Likely, Extremely likely) will you wait for its efficacy being proven by research on local population before accepting or declining the vaccine administration to your daughter. / Will you wait to observe the effects of HPV Vaccine on others before deciding to …	.	0.7		It may take too long to see effect, is this even feasible?	.	Item should not have terms like its effects...the effects of HPV vaccine and I would not use the term daughter	.		.		.		.		.	will you wait for its efficacy being proven by research on pakistani population before accepting or declining the vaccine administration to your daughter																will you wait for its efficacy being proven by research on pakistani population before accepting or declining the vaccine administration to your daughter
24	24. If a trusted person in your community recommends the HPV vaccine, would you be more willing to get your daughter vaccinated?(Extremely unlikely, Unlikely, Neutral, Likely, Extremely likely)	.				.	define trusted and replace the term daughter	.		.	Suggestion you can give options of trusted person in next question or in the same giving example as ( women/men influencer, relative, community leader)	.		.		.
25	25. Will you talk to your daughter about the HPV vaccine before deciding to get her vaccinated?(Extremely unlikely, Unlikely, Neutral, Likely, Extremely likely)	.				.	This question may be culturally inappropriate for men	.		.		.		.		.
26	26. If you get your daughter vaccinated with the HPV vaccine, would you recommend it to others as well?(Extremely unlikely, Unlikely, Neutral, Likely, Extremely likely)	.				.	would recommend replacing daughter	.		.		.		.		.
27	27. Do you prefer that the primary healthcare provider educating about the HPV vaccine be a female doctor?(Extremely unlikely, Unlikely, Neutral, Likely, Extremely likely)	.				.	needs the grammer to be improved	.		.	that's why I didnt add HCP in the item number 24.	.	a lay person might not be able to differentiate between primary care works with others, you may include examples	.		.
28	28. Who do you trust most for accurate information about the HPV vaccine?(doctor, teacher, religious leader, community leader or elder, family member, friend)	.				.	why not a nurse, a lady healthcare visitor, a midwife, a traditional birth attendant and so many more people involved in women's health	.		.	female doctor, specialist ( male or female)	.		.		.	this is a repetition, better to omit question 24																this is a repetition, better to omit question 24
29	29. From which sources do you get information about the HPV vaccine? (religious leader, poster, healthcare worker, neighbour, social media, TV)	.				.	The same observation as item no 28	.		.	What if they dont have information about HPV? There would be some Yes and NO question and then you can ask these HPV related quesitons	.		.		.
30	30. When the HPV vaccine campaign begins, do you intend to register your daughter?(Extremely unlikely, Unlikely, Neutral, Likely, Extremely likely)	.				.	why only daughter, why not myself or other women in my family?	.		.		.		.		.
31	31. Do you believe vaccinating girls against HPV is as important as other childhood vaccines? (Strongly disagree, Disagree, Neutral, Agree, Strongly agree)	.				.		.		.		.		.		.
32	32. If you know that cervical cancer cases are increasing among young women in your area, will it motivate you to get your daughter vaccinated? (Strongly disagree, Disagree, Neutral, Agree, Strongly agree)	.				.	same observation. women in your family	.		.		.	it is also double barrel question	.		.	motivating factors																motivating factors
33	33. If the government makes the HPV vaccine mandatory, will you get your daughter vaccinated?(Certainly no, Probably no, Neutral, Probably yes, Certainly yes)	.				.	being free does not mean being accessible	.		.		.		.		.
34	34. If any of your children has ever experienced side effects from routine vaccination, would you still decide to get your daughter vaccinated with the HPV vaccine? (Extremely unlikely, Unlikely, Neutral, Likely, Extremely likely)	.				.	Item needs to be rephrased	.		.		.		.		.
35	35. Compared to other vaccines, how much do you trust the safety of the HPV vaccine?(Not at all, To some extent, Neutral, To a considerable extent, To a great extent)	.				.		.		.		.		.		.
36	36. If you are given scientifically based information about the HPV vaccine, would you consider getting your daughter vaccinated?(Extremely unlikely, Unlikely, Neutral, Likely, Extremely likely)	.				.	grammar needs correction	.		.		.		.		.
37	37. If you learn that other countries are administering the HPV vaccine, would it increase your trust in vaccination?(Extremely unlikely, Unlikely, Neutral, Likely, Extremely likely)	.				.		.		.		.		.		.
38	38. Would you get your daughter vaccinated even though the HPV vaccine is currently used on a limited scale in Pakistan?(Strongly disagree, Disagree, Neutral, Agree, Strongly agree)	.				.	item needs to be rephrased	.		.		.		.		.
39	39. If hospital staff provide limited information about the HPV vaccine, will you still choose to get your daughter vaccinated?(Extremely unlikely, Unlikely, Neutral, Likely, Extremely likely)	.				.	why only hospital staff, why not a primary healthcare center?	.		.		.		.		.
40	40. If government offers monetary benefits for getting the HPV vaccine, would people be more willing to get vaccinated?(Strongly disagree, Disagree, Neutral, Agree, Strongly agree)	.				.	Do you think monetization of vaccination is ethically appropriate?	.		.		.		.		.
41	41. Do you trust that the HPV vaccine will be safely administered in schools?(Not at all, To some extent, Neutral, To a considerable extent, To a great extent)	.				.	Question very unclear.	.		.		.		.		.
42	42. Do you think school administrations will actively support the HPV vaccination program? (Not at all, To some extent, Neutral, To a considerable extent, To a great extent)	.				.	Instead of school, the importance should be on legislation that makes it mandatory	.		.		.		.		.
43	43. Do you agree that public and private schools have different attitudes towards vaccination campaigns?(Not at all, To some extent, Neutral, To a considerable extent, To a great extent)	.				.		.		.		.		.		.
44	44. Do you think teachers should be given specific training to raise awareness about the HPV vaccine among adolescent girls?(Strongly disagree, Disagree, Neutral, Agree, Strongly agree)	.				.	are teachers given specific training for other vaccination programs?	.		.		.		.		.
45	45. Do you think girls should be given awareness about the HPV vaccine in schools?(Strongly disagree, Disagree, Neutral, Agree, Strongly agree)	.				.	Why only girls, why not boys. they need to be made aware as well.	.		.		.		.		.
46	46. Do you trust outreach vaccination services for your daughter’s HPV vaccination?(Not at all, To some extent, Neutral, To a considerable extent, To a great extent)	.				.	replace daughetr with women in your family	.		.		.		.		.
47	47. Do you agree that people are concerned about the brand of the vaccine being used?(Not at all, To some extent, Neutral, To a considerable extent, To a great extent)	.				.	Locally manufactured versus imported.	.		.		.		.		.
48	48. Does the vaccination staff cooperate with you during the routine vaccination process?(Not at all, To some extent, Neutral, To a considerable extent, To a great extent)	.		0.7		.	Need to esatblish whether they have encountered any vaccination staff earleir. Maybe they don't have children and have never been to a vaccination center.	.		.	Language need correction , it's in the future. RI was conducted atleast 12 years ago for the 14-19 years old girl.	.		.		.
49	49. Where would you prefer your daughter to receive the HPV vaccine?(public hospital, private hospital, outreach service, school, others)	.				.	needs major revisions	.		.		.		.		.
50	50. What barriers do you think exist in your community regarding access to vaccines? (long distance, lack of information, affordability issues, work or family responsibilities, unavailability of the vaccine, lack of transport, clinic timings)	.			You can add an open option here to write any other answer	.	would recommend leaving it free text	.		.	Add options " any other"	.		.		.
51	51. How long do you usually wait at the health center for routine vaccination? (<10 min, 10 to 20 min, 21 to 30 min, >30 min)	.			Add Not applicble or no experience in option	.		.		.		.		.		.
52	52. Which social media platforms do you trust most for vaccine-related information? Select all that apply.( Tik-Tok, Facebook, Instagram, YouTube, Twitter, Other )	.				.	need to know whether they are using social media or not	.		.		.		.		.
53	53. How helpful do you think reminders (e.g. mobile messages, school announcements) are to ensure timely vaccination?(Extremely unlikely, Unlikely, Neutral, Likely, Extremely likely)	.				.		.		.		.		.		.
54	54. How often do you receive vaccine-related information through TV, radio or mobile phone?(Never, Rarely. Neutral, Sometimes, Always)	.				.		.		.		.		.		.
55	55. Who usually makes health decisions in your household? (Maternal grandparents, Paternal grandparents,Mother, Father, others)	.				.		.		.		.		.	add self	.
56	56. Do you feel comfortable discussing reproductive health during family conversations? (Not at all, To some extent, Neutral, To a considerable extent, To a great extent)	.				.	question is culturally inappropriate	.		.		.		.		.
57	57. Do you think men should also be educated about the HPV vaccine through awareness campaigns?(Strongly disagree, Disagree, Neutral, Agree, Strongly agree)	.				.		.		.	Are the respondents are both female (mother) and male (father)?	.		.		.
58	58. Would you choose to get your daughter vaccinated against HPV even if your family opposes it? (Extremely unlikely, Unlikely, Neutral, Likely,Extremely likely)	.				.	question is culturally inappropriate	.		.		.		.		.
59	59. If your daughter wishes to receive the HPV vaccine but you have some reservations, how would you react? (Strongly oppose, Oppose, Neutral, Support, Fully support)	.	0.7			.	how can you measure a reaction, needs rephrasing	.		.		.		.		.
60	60. If people you know get their daughters vaccinated against HPV, would you be more willing to do the same? (Extremely unlikely, Unlikely, Neutral, Likely, Extremely likely)	.				.	How will peer influence effect your decision to vaccinate	.		.		.		.		.
61	61. Do you think that hearing real stories of cervical cancer patients would increase parents’ trust in the HPV vaccine? (Extremely unlikely, Unlikely, Neutral, Likely, Extremely likely)	.				.	why only parents, why not care givers or guardians?	.		.		.		.		.
62	62. If you see health care professionals vaccinating their own daughters against HPV, would you feel more confident about doing the same?(Extremely unlikely, Unlikely, Neutral, Likely, Extremely likely)	.				.		.		.		.		.		.
63	63. Do you agree that a female vaccinator should administer the HPV vaccine to girls?(Strongly disagree, Disagree, Neutral, Agree, Strongly agree)	.				.	The question should not put forth the investigators own opinions or thoughts/ agendas.	.		.		.		.		.	its a repetition of a question in another section																its a repetition of a question in another section
64	64. Do you agree that people in community hesitate to get the HPV vaccine due to social reasons? (Strongly disagree, Disagree, Neutral, Agree, Strongly agree)	.				.	Rephrase....Do people in community hesitate to get the HPV vaccine due to social reasons?	.		.		.		.		.
65	65. Do you think it is appropriate to choose only girls for the HPV vaccine? (Strongly disagree, Disagree, Neutral, Agree, Strongly agree)	.				.	very assumptive question	.		.	Do the respondents know about the HPV vaccine for boys?	.		.		.
66	66. Do you think people from different ethnic backgrounds may hesitate to vaccinate their daughters against the HPV vaccine? (Not at all, To some extent, Neutral, To a considerable extent, To a great extent)	.				.	Pakistan has more than 200 ethnicities. which one are your referring to?	.		.		.		.		.
67	67. Would you agree that the HPV vaccine should be administered to your daughter at school without your permission? (Extremely unlikely, Unlikely, Neutral, Likely, Extremely likely)	.				.	Against medical ethics	.		.		.		.	Should school get consent from parents for HP Vaccine adminstration	.

## Sheet: Sheet4
CVI-DELPHI ROUND 2
	Item Names	.	Altered statement for the questions				.
1	1. To what extent do you agree that early screening and preventive measures, such as vaccination, are necessary to protect women from serious illnesses?	.	1. To what extent do you agree that preventive measures, such as vaccination, are necessary to protect women from serious illnesses?				.
2	2. Do you agree that vaccines administered in Pakistan could be used for experimental purposes?	.	In your opinion, could the vaccines being administered in Pakistan be used for experimental purposes?				.
3	3. Have you ever heard that vaccines may contain haram (prohibited) ingredients such as pork?	.	In your opinion, do vaccines contain ingredients that are prohibited in religion (pork or alcohol) ?				.
4	4. Do you think the HPV vaccine is being introduced unnecessarily?	.	To what extent is the HPV vaccine beneficial to the women in Pakistan?				.
5	5. To what extent do you believe that the HPV vaccine protects against cervical cancer?	.	To what extent do you believe that the HPV vaccine protects against cervical cancer, based on your existing knowledge?				.
6	6. Do you feel you are fully informed about the benefits of the HPV vaccine?(Not at all, To some extent, Neutral, To a considerable extent, To a great extent)	.	Is your current knowledge sufficient to inform you regarding vaccinating the girls in your family against HPV?				.
7	7. How much do you trust the HPV vaccine being introduced in your country?(Not at all, To some extent, Neutral, To a considerable extent, To a great extent)	.					.
8	8.Do you think that if the government makes the HPV vaccine mandatory, some people will try to get a vaccination card without actually being vaccinated?	.	Do you think that if the government makes the HPV vaccine mandatory, some people will try to get a card without actually being vaccinated due to their biases?				.
9	9. If the HPV vaccine were offered free of cost, do you think people would hesitate to receive it? (Not at all hesitant, somewhat hesitant, Neutral, Quite hesitant, Extremely hesitant)	.	If the HPV vaccine were offered free of cost, do you think people would receive it?				.
10	10. Do you think the HPV vaccine could be part of efforts to control the population?(Strongly disagree, Disagree, Neutral, Agree, Strongly agree)	.	10. In your opinion, do you think there could be any link between HPV vaccination and family planning?(Strongly disagree, Disagree, Neutral, Agree, Strongly agree)				.
11	11. Do you believe the HPV vaccine is acceptable in a Muslim society? (Strongly disagree, Disagree, Neutral, Agree, Strongly agree)	.	Do you believe the HPV vaccine is acceptable in a conservative society?				.
12	12. To what extent do you agree that all girls aged 9 to 14 years should be vaccinated against HPV?(Strongly disagree, Disagree, Neutral, Agree, Strongly agree)	.					.
13	13. If you believe your daughter is at low risk of cervical cancer, would you still get her vaccinated against HPV?(Certainly no, Probably no, Neutral, Probably yes, Certainly yes) If you believe your daughter is at low risk of cervical cancer because of your family history, would you still get her vaccinated against HPV?	.	13. If you think the women in your family are at low risk of cervical cancer due to family history, would you still vaccinate them against HPV?				.
14	14. Do you think the HPV vaccine will help protect your daughter from serious illness?(Strongly disagree, Disagree, Neutral, Agree, Strongly agree)	.	Do you think the HPV vaccine will help protect women in your family from serious illness?				.
15	15. Do you think strong immunity reduces the importance of the HPV vaccine?(Not at all, To some extent, Neutral, To a considerable extent, To a great extent)	.	In your opinion, does strong immunity influence the decision to receive HPV vaccine?				.
16	16. To what extent are you concerned about the possible adverse effects of the HPV vaccine?(Not at all, To some extent, Neutral, To a considerable extent, To a great extent)	.					.
17	17. Do you think the HPV vaccine could negatively affect reproductive health?(Strongly disagree, Disagree, Neutral, Agree, Strongly agree)	.					.
18	18. How much do you trust social media to get information about the HPV vaccine?(Strongly disagree, Disagree, Neutral, Agree, Strongly agree) (Not at all, To some extent, Neutral, To a considerable extent, To a great extent)	.	How much do you trust social media to get information about the HPV vaccine?(Not at all, To some extent, Neutral, To a considerable extent, To a great extent)				.
19	19. How often do you hear rumors or misconceptions about the HPV vaccine in your community? (Never, Rarely. Neutral, Sometimes, Always)	.					.
20	20. To what extent do religious beliefs in your community influence decisions about the HPV vaccine?(Not at all, To some extent, Neutral, To a considerable extent, To a great extent)	.					.
21	21. Would people in your community trust information about the HPV vaccine available on social media?(Extremely unlikely, Unlikely, Neutral, Likely, Extremely likely)	.					.
22	22. Do you think married and unmarried women may have different opinions about the HPV vaccine?(Strongly disagree, Disagree, Neutral, Agree, Strongly agree)	.	has to be reconsidered				.
23	23. Will you wait to observe its effects on others before deciding to get your daughter vaccinated?(Extremely unlikely, Unlikely, Neutral, Likely, Extremely likely) Will you wait for its efficacy to be proven by research on the local population before accepting or declining the vaccine administration for your daughter? / Will you wait to observe the effects of HPV Vaccine on others before decidin…	.	has to be rephrased				.
24	24. If a trusted person in your community recommends the HPV vaccine, would you be more willing to get your daughter vaccinated?(Extremely unlikely, Unlikely, Neutral, Likely, Extremely likely)	.	If a community leader recommends the HPV vaccine, would you be more willing to get the girls in your family vaccinated?				.
25	25. Will you talk to your daughter about the HPV vaccine before deciding to get her vaccinated?(Extremely unlikely, Unlikely, Neutral, Likely, Extremely likely)	.	Will your family discuss HPV vaccination with the girls in your household before deciding on vaccination?				.
26	26. If you get your daughter vaccinated with the HPV vaccine, would you recommend it to others as well?(Extremely unlikely, Unlikely, Neutral, Likely, Extremely likely)	.	Would you recommend the HPV vaccination to others?				.
27	27. Do you prefer that the primary healthcare provider educating about the HPV vaccine be a female doctor?(Extremely unlikely, Unlikely, Neutral, Likely, Extremely likely)	.	Would you prefer that the healthcare provider educating about the HPV vaccine be a woman?				.
28	28. Who do you trust most for accurate information about the HPV vaccine?(doctor, teacher, religious leader, community leader or elder, family member, friend)	.	(a healthcare provider, community leader, religious leader, elders in the family, media)				.
29	29. From which sources do you get information about the HPV vaccine? (religious leader, poster, healthcare worker, neighbour, social media, TV)	.	(a healthcare provider, community leader, religious leader, elders in the family, media)				.
30	30. When the HPV vaccine campaign begins, do you intend to register your daughter?(Extremely unlikely, Unlikely, Neutral, Likely, Extremely likely)	.	When the HPV vaccine campaign begins, do you intend to register the girls in your family?				.
31	31. Do you believe vaccinating girls against HPV is as important as other childhood vaccines? (Strongly disagree, Disagree, Neutral, Agree, Strongly agree)	.					.
32	32. If you know that cervical cancer cases are increasing among young women in your area, will it motivate you to get your daughter vaccinated? (Strongly disagree, Disagree, Neutral, Agree, Strongly agree)	.	If you know that cervical cancer cases are increasing among young women in your area, will it motivate you to get the girls in your family vaccinated?				.
33	33. If the government makes the HPV vaccine mandatory, will you get your daughter vaccinated?(Certainly no, Probably no, Neutral, Probably yes, Certainly yes)	.	If the government makes the HPV vaccine mandatory, will you get the girls in your family vaccinated?				.
34	34. If any of your children has ever experienced side effects from routine vaccination, would you still decide to get your daughter vaccinated with the HPV vaccine? (Extremely unlikely, Unlikely, Neutral, Likely, Extremely likely)	.	Would your past experience with routine immunization impact your decision to vaccinate the girls of your family against HPV?				.
35	35. Compared to other vaccines, how much do you trust the safety of the HPV vaccine?(Not at all, To some extent, Neutral, To a considerable extent, To a great extent)	.					.
36	36. If you are given scientifically based information about the HPV vaccine, would you consider getting your daughter vaccinated?(Extremely unlikely, Unlikely, Neutral, Likely, Extremely likely)	.	If you are given scientific information about the HPV vaccine, would you consider getting the girls in your family vaccinated?				.
37	37. If you learn that other countries are administering the HPV vaccine, would it increase your trust in vaccination?(Extremely unlikely, Unlikely, Neutral, Likely, Extremely likely)	.					.
38	38. Would you get your daughter vaccinated even though the HPV vaccine is currently used on a limited scale in Pakistan?(Strongly disagree, Disagree, Neutral, Agree, Strongly agree)	.	Would you get the girls in your family vaccinated if there is limited data on the impact of usage of the HPV vaccine in Pakistan?				.
39	39. If hospital staff provide limited information about the HPV vaccine, will you still choose to get your daughter vaccinated?(Extremely unlikely, Unlikely, Neutral, Likely, Extremely likely)	.	If the staff at the healthcare facility provides limited information about the HPV vaccine, will you still choose to get the girls in your family vaccinated?				.
40	40. If government offers monetary benefits for getting the HPV vaccine, would people be more willing to get vaccinated?(Strongly disagree, Disagree, Neutral, Agree, Strongly agree)	.	reconsider				.
41	41. Do you trust that the HPV vaccine will be safely administered in schools?(Not at all, To some extent, Neutral, To a considerable extent, To a great extent)	.	If HPV vaccination is made mandatory by the government, do you think schools are the appropriate places to vaccinate the girls?				.
42	42. Do you think school administrations will actively support the HPV vaccination program? (Not at all, To some extent, Neutral, To a considerable extent, To a great extent)	.					.
43	43. Do you agree that public and private schools have different attitudes towards vaccination campaigns?(Not at all, To some extent, Neutral, To a considerable extent, To a great extent)	.					.
44	44. Do you think teachers should be given specific training to raise awareness about the HPV vaccine among adolescent girls?(Strongly disagree, Disagree, Neutral, Agree, Strongly agree)	.					.
45	45. Do you think girls should be given awareness about the HPV vaccine in schools?(Strongly disagree, Disagree, Neutral, Agree, Strongly agree)	.					.
46	46. Do you trust outreach vaccination services for your daughter’s HPV vaccination?(Not at all, To some extent, Neutral, To a considerable extent, To a great extent)	.					.
47	47. Do you agree that people are concerned about the brand of the vaccine being used?(Not at all, To some extent, Neutral, To a considerable extent, To a great extent)	.					.
48	48. Does the vaccination staff cooperate with you during the routine vaccination process?(Not at all, To some extent, Neutral, To a considerable extent, To a great extent)	.					.
49	49. Where would you prefer your daughter to receive the HPV vaccine?(public hospital, private hospital, outreach service, school, others)	.					.
50	50. What barriers do you think exist in your community regarding access to vaccines? (long distance, lack of information, affordability issues, work or family responsibilities, unavailability of the vaccine, lack of transport, clinic timings)	.					.
51	51. How long do you usually wait at the health center for routine vaccination? (<10 min, 10 to 20 min, 21 to 30 min, >30 min)	.					.
52	52. Which social media platforms do you trust most for vaccine-related information? Select all that apply.( Tik-Tok, Facebook, Instagram, YouTube, Twitter, Other )	.					.
53	53. How helpful do you think reminders (e.g. mobile messages, school announcements) are to ensure timely vaccination?(Extremely unlikely, Unlikely, Neutral, Likely, Extremely likely)	.					.
54	54. How often do you receive vaccine-related information through TV, radio or mobile phone?(Never, Rarely. Neutral, Sometimes, Always)	.					.
55	55. Who usually makes health decisions in your household? (Maternal grandparents, Paternal grandparents,Mother, Father, others)	.					.
56	56. Do you feel comfortable discussing reproductive health during family conversations? (Not at all, To some extent, Neutral, To a considerable extent, To a great extent)	.					.
57	57. Do you think men should also be educated about the HPV vaccine through awareness campaigns?(Strongly disagree, Disagree, Neutral, Agree, Strongly agree)	.					.
58	58. Would you choose to get your daughter vaccinated against HPV even if your family opposes it? (Extremely unlikely, Unlikely, Neutral, Likely,Extremely likely)	.					.
59	59. If your daughter wishes to receive the HPV vaccine but you have some reservations, how would you react? (Strongly oppose, Oppose, Neutral, Support, Fully support)	.					.
60	60. If people you know get their daughters vaccinated against HPV, would you be more willing to do the same? (Extremely unlikely, Unlikely, Neutral, Likely, Extremely likely)	.					.
61	61. Do you think that hearing real stories of cervical cancer patients would increase parents’ trust in the HPV vaccine? (Extremely unlikely, Unlikely, Neutral, Likely, Extremely likely)	.					.
62	62. If you see health care professionals vaccinating their own daughters against HPV, would you feel more confident about doing the same?(Extremely unlikely, Unlikely, Neutral, Likely, Extremely likely)	.					.
63	63. Do you agree that a female vaccinator should administer the HPV vaccine to girls?(Strongly disagree, Disagree, Neutral, Agree, Strongly agree)	.					.
64	64. Do you agree that people in community hesitate to get the HPV vaccine due to social reasons? (Strongly disagree, Disagree, Neutral, Agree, Strongly agree)	.					.
65	65. Do you think it is appropriate to choose only girls for the HPV vaccine? (Strongly disagree, Disagree, Neutral, Agree, Strongly agree)	.					.
66	66. Do you think people from different ethnic backgrounds may hesitate to vaccinate their daughters against the HPV vaccine? (Not at all, To some extent, Neutral, To a considerable extent, To a great extent)	.					.
67	67. Would you agree that the HPV vaccine should be administered to your daughter at school without your permission? (Extremely unlikely, Unlikely, Neutral, Likely, Extremely likely)	.					.

## Sheet: Sheet5
CVI-DELPHI ROUND 2
Experts	1-R	2	3	4	5	6	7	8	9	10				1-C	2	3	4	5	6	7	8	9	10				Reason for removal
Changed Items	Relevance ®	R	R	R	R	R	R	R	R	R	Mean_R	SD_R	CVI_R	Clarity ©	C	C	C	C	C	C	C	C	C	Mean_C	SD_C	CVI_C		New Item Number
1	4	4	4	4	4	4	4	4	4	4	4	0	1	4	2	4	4	4	4	3	2	4	3	3.4	0.843274	0.8		1
2	4	3	4	3	3	4	4	4	1	4	3.4	0.966092	0.9	4	1	4	3	4	4	4	4	4	4	3.6	0.966092	0.9		2
3	4	4	4	4	4	3	4	1	4	4	3.6	0.966092	0.9	4	3	4	4	4	4	4	4	4	4	3.9	0.316228	1		3
4	4	1	4	3	4	4	4	4	1	4	3.3	1.25167	0.8	4	4	4	3	4	4	4	2	1	3	3.3	1.05935	0.8		4
5	4	4	4	4	4	4	4	4	4	4	4	0	1	4	4	4	4	4	4	4	4	4	4	4	0	1		5
6	4	4	4	4	4	4	4	4	4	4	4	0	1	4	3	4	4	4	4	4	4	4	4	3.9	0.316228	1		6
7	4	4	4	2	4	4	4	4	4	4	3.8	0.632456	0.9	4	3	4	2	4	4	3	3	4	3	3.4	0.699206	0.9		7
8	4	3	4	4	4	4	4	4	2	4	3.7	0.674949	0.9	4	4	4	4	4	4	4	3	3	4	3.8	0.421637	1		8
9	4	3	4	4	4	4	4	3	1	4	3.5	1.89737	0.9	4	4	4	4	4	4	4	3	3	3	3.7	0.483046	1		9
10	4	1	4	1	4	4	4	3	4	4	3.3	1.25167	0.8	4	1	4	1	4	4	3	3	4	4	3.2	1.22927	0.8		10
11	4	4	4	4	4	4	4	3	1	3	3.5	0.971825	0.9	4	4	4	4	4	4	4	3	1	3	3.5	0.971825	0.9		11
12	4	4	4	3	4	4	4	4	4	3	3.8	0.421637	1	4	4	4	3	4	4	4	4	4	3	3.8	0.421637	1		12
13	4	2	4	4	4	4	4	4	4	2	3.6	0.843274	0.8	4	2	4	4	4	4	4	4	4	2	3.6	0.843274	0.8		13
14	4	4	4	4	4	4	4	4	4	4	4	0	1	4	3	4	4	4	4	4	4	2	4	3.7	0.674949	0.9		14
15	4	4	4	4	4	4	2	4	4	2	3.6	0.843274	0.8	4	3	4	4	4	4	2	4	4	2	3.5	0.849837	0.8		15
16	4	2	4	4	4	4	4	4	4	3	3.7	0.674949	0.9	4	4	4	4	4	4	4	4	4	2	3.8	0.632456	0.9		16
17	4	4	4	4	4	4	4	4	4	2	3.8	0.632456	0.9	4	3	4	4	4	4	4	3	4	2	3.6	0.699206	0.9		17
18	4	4	4	4	4	4	4	4	4	2	3.8	0.632456	0.9	4	3	4	4	4	4	4	4	4	2	3.7	0.674949	0.9		18
19	4	4	4	4	4	4	4	4	4	2	3.8	0.632456	0.9	4	4	4	4	4	4	4	4	4	2	3.8	0.632456	0.9		19
20	4	3	4	3	4	4	4	4	4	2	3.6	0.699206	0.9	4	4	4	3	4	4	4	4	4	2	3.7	0.674949	0.9		20
21	4	3	4	1	4	4	4	4	4	2	3.4	1.07497	0.8	4	4	4	1	4	4	4	4	4	2	3.5	1.08012	0.8		21
22	4	1	4	4	4	4	1	4	4	2	3.2	1.31656	0.7	4	4	4	4	4	4	1	4	4	2	3.5	1.08012	0.8	Not relevant as CVI<0.78	.
23	4	1	4	3	4	4	4	4	4	2	3.4	1.07497	0.8	4	4	4	3	4	4	4	4	4	2	3.7	0.674949	0.9		22
24	4	4	4	4	4	4	4	4	4	3	3.9	0.316228	1	4	4	4	4	4	4	4	4	4	3	3.9	0.316228	1		23
25	4	4	4	4	4	4	4	4	4	4	4	0	1	4	4	4	4	4	4	4	4	4	4	4	0	1		24
26	4	4	4	4	4	4	4	4	4	4	4	0	1	4	4	4	4	4	4	4	4	4	4	4	0	1		25
27	4	4	4	4	4	4	4	4	4	3	3.9	0.316228	1	4	4	4	4	4	4	4	3	4	4	3.9	0.316228	1		26
28	4	4	4	4	4	4	4	4	4	4	4	0	1	4	4	4	4	4	4	3	4	4	4	3.9	0.316228	1		27
29	4	4	4	4	4	4	2	4	4	4	3.8	0.632456	0.9	4	4	4	4	4	4	2	4	4	4	3.8	0.632456	0.9		28
30	4	4	4	4	4	4	4	4	4	4	4	0	1	4	4	4	4	4	4	4	4	4	4	4	0	1		29
31	4	4	4	4	4	4	4	4	4	4	4	0	1	4	4	4	4	4	4	4	4	4	4	4	0	1		30
32	4	4	4	4	4	4	4	4	4	3	3.9	0.316228	1	4	4	4	4	4	4	4	2	4	3	3.7	0.674949	0.9		31
33	4	4	4	4	4	4	4	4	4	4	4	0	1	4	4	4	4	4	4	4	4	4	4	4	0	1		32
34	4	4	4	3	4	4	4	4	4	4	3.9	0.316228	1	4	4	4	3	4	4	4	3	4	4	3.8	0.421637	1		33
35	4	4	4	4	4	4	4	4	4	4	4	0	1	4	4	4	4	4	4	4	4	4	4	4	0	1		34
36	4	4	4	4	4	4	4	4	4	4	4	0	1	4	4	4	4	4	4	4	3	4	4	3.9	0.316228	1		35
37	4	4	4	4	4	4	4	4	4	4	4	0	1	4	4	4	4	4	4	4	4	4	4	4	0	1		36
38	4	4	4	4	4	4	4	4	4	4	4	0	1	4	4	4	4	4	4	4	4	4	4	4	0	1		37
39	4	4	4	3	4	4	4	4	4	4	3.9	0.316228	1	4	4	4	3	4	4	4	4	4	4	3.9	0.316228	1		38
40	4	4	4	4	4	4	4	4	4	4	4	0	1	4	4	4	4	4	4	4	4	4	4	4	0	1		39
41	4	4	4	4	4	4	4	4	4	4	4	0	1	4	4	4	4	4	4	4	4	4	4	4	0	1		40
42	4	4	4	4	4	4	4	4	4	4	4	0	1	4	4	4	4	4	4	4	4	4	4	4	0	1		41
43	4	4	4	4	4	4	4	4	4	4	4	0	1	4	4	4	4	4	4	4	4	4	4	4	0	1		42
44	4	4	4	4	4	4	4	4	4	4	4	0	1	4	4	4	4	4	4	4	4	4	4	4	0	1		43
45	4	4	4	4	4	4	4	4	4	4	4	0	1	4	4	4	4	4	4	4	4	4	4	4	0	1		44
46	4	4	4	4	4	4	4	4	4	4	4	0	1	4	4	4	4	4	4	4	4	4	4	4	0	1		45
47	4	4	4	3	4	4	4	4	4	4	3.9	0.316228	1	4	4	4	3	4	4	4	4	4	4	3.9	0.316228	1		46
48	4	4	4	4	4	4	2	4	4	4	3.8	0.632456	0.9	4	4	4	4	4	4	2	1	4	4	3.5	1.08012	0.8		47
49	4	4	4	4	4	4	4	4	4	4	4	0	1	4	4	4	4	4	4	4	4	4	4	4	0	1		48
50	4	4	4	4	4	4	4	4	4	4	4	0	1	4	3	4	4	4	3	3	4	4	4	3.7	0.483046	1		49
51	4	2	4	3	4	4	4	4	4	4	3.7	0.674949	0.9	4	2	4	3	4	4	4	4	4	4	3.7	0.674949	0.9		50
52	4	4	4	4	4	4	4	4	4	4	4	0	1	4	4	4	4	4	4	4	4	4	4	4	0	1		51
53	4	4	4	4	4	4	4	4	4	4	4	0	1	4	4	4	4	4	4	4	4	4	4	4	0	1		52
54	4	4	4	4	4	4	4	4	4	4	4	0	1	4	4	4	4	4	4	4	4	4	4	4	0	1		53
55	4	4	4	3	4	4	4	4	4	4	3.9	0.316228	1	4	4	4	3	4	4	4	4	2	4	3.7	0.674949	0.9		54
56	4	4	4	3	4	4	4	4	4	4	3.9	0.316228	1	4	4	4	3	4	4	4	4	4	4	3.9	0.316228	1		55
57	4	4	4	4	4	4	4	4	4	4	4	0	1	4	4	4	4	4	4	4	4	4	4	4	0	1		56
58	4	4	4	4	4	4	4	4	4	4	4	0	1	4	4	4	4	4	4	4	4	4	4	4	0	1		57
59	4	4	4	2	4	4	4	4	1	4	3.5	1.08012	0.8	4	4	4	2	4	4	4	4	4	4	3.8	0.632456	0.9		58
60	4	4	4	4	4	4	4	4	4	4	4	0	1	4	4	4	4	4	4	4	4	4	4	4	0	1	Removed due to repitition	.
61	4	4	4	4	4	4	4	4	4	4	4	0	1	4	4	4	4	4	4	4	4	4	4	4	0	1		59
62	4	4	4	4	4	4	4	4	4	4	4	0	1	4	4	4	4	4	4	4	4	4	4	4	0	1		60
63	4	4	4	4	4	4	4	4	4	4	4	0	1	4	4	4	4	4	4	4	4	4	4	4	0	1		61
64	4	4	4	4	4	4	3	4	3	4	3.8	0.421637	1	4	4	4	4	4	4	3	4	4	4	3.9	0.316228	1		62
65	4	4	4	4	4	4	4	4	1	4	3.7	0.948683	0.9	4	4	4	4	4	4	4	4	3	4	3.9	0.316228	1		63
66	4	4	4	4	4	4	4	4	3	4	3.9	0.316228	1	4	4	4	4	4	4	4	3	3	4	3.8	0.421637	1		64
67	4	4	4	4	4	4	4	4	2	4	3.8	0.632456	0.9	4	4	4	4	4	4	4	4	2	4	3.8	0.632456	0.9		65
